# Supplementary material for: Effectiveness of the Combined Use of a Brain–Machine Interface System and Virtual Reality as a Therapeutic Approach in Patients with Spinal Cord Injury: A Systematic Review
Source: Healthcare (Basel). 2023 Dec 17;11(24):3189. doi: 10.3390/healthcare11243189 (PMC10742447; doi:10.3390/healthcare11243189)
Supplement: Supplementary file 1 [file healthcare-11-03189-s001.zip]

Archive with 4 entries (3 files):
- healthcare-2711934-supplementary/
- healthcare-2711934-supplementary/Figure S1. PRISMA Checklist ..pdf
- healthcare-2711934-supplementary/Figure S2. Pubmed Database Search..pdf
- healthcare-2711934-supplementary/Table S1. PEDro scores obtained of the randomized controlled trials included in the systematic review..pdf
